# Supplementary material for: Engaging Diverse Community Groups to Promote Population Health through Healthy City Approach: Analysis of Successful Cases in Western Pacific Region
Source: Int J Environ Res Public Health. 2021 Jun 19;18(12):6617. doi: 10.3390/ijerph18126617 (PMC8296388; doi:10.3390/ijerph18126617)
Supplement: Supplementary file 1 [file ijerph-18-06617-s001.zip]

Archive with 1 entries (1 files):
- ijerph-1221741-supplementary.pdf
